# Supplementary material for: HIV Evolution in Early Infection: Selection Pressures, Patterns of Insertion and Deletion, and the Impact of APOBEC
Source: PLoS Pathog. 2009 May 8;5(5):e1000414. doi: 10.1371/journal.ppat.1000414 (PMC2671846; doi:10.1371/journal.ppat.1000414)
Supplement: Table S1 — Observerd mutations, sequence context within specific patients, and possible alternative explanations besides selection. (0.09 MB XLS) [file ppat.1000414.s002.xls]

## Sheet: S1
S1. Observerd mutations, sequence context within specific patients, and possible alternative explanations besides selection.
HXB2 coordinate	Site coordinate	Sequence	Patient ID	Consensus ID	Amino Acid in Consensus	Amino Acid in Patient	Codon in Consensus	Codon in Patient	9 nucleotides of the consensus (centred on the codon of interest)	9 nucleotides of the patient (centred on the codon of interest)	9 nucleotides of the consensus from the alignment (centred on the codon of interest)	9 nucleotides of the patient from the alignment (centred on the codon of interest)	Possible explanation besides selection
62	79	5.C.B.MEMI4948.UAB.012803.3229	MEMI4948	5.Con.MEMI4948	D	N	gat	aat	catgatcca	cataatcca	catgatcca	cataatcca	APOBEC3G
62	79	2.A.B.SUMA.UAB.051391.4988	SUMA	2.Con.SUMA	D	Y	gat	tat	tatgataca	tattataca	tatgataca	tattataca
62	79	2.A.B.Z31.NC-Duke.120901.928	Z31	2.Con.Z31	E	K	gag	aag	tatgagaaa	tataagaaa	tatgagaaa	tataagaaa	APOBEC3G
62	79	2.A.B.Z31.NC-Duke.120901.921	Z31	2.Con.Z31	E	K	gag	aag	tatgagaaa	tataagaaa	tatgagaaa	tataagaaa	APOBEC3G
62	79	2.-.B.ZP12007-04.102299.21.3935	ZP12007-04	2.Con.ZP12007-04	E	K	gag	aag	tatgagaca	tataagaca	tatgagaca	tataagaca	APOBEC3G
64	81	3.-.B.PRB931_06.Milwukee_WI.091195.5170	PRB931_06	3.Con.PRB931_06	E	G	gag	ggg	acagaggca	acaggggca	acagaggca	acaggggca
64	81	5.C.B.MEMI4948.UAB.012803.3235	MEMI4948	5.Con.MEMI4948	E	G	gaa	gga	ccagaagta	ccaggagta	ccagaagta	ccaggagta
64	81	5.C.B.MEMI4948.UAB.012803.4103	MEMI4948	5.Con.MEMI4948	E	G	gaa	gga	ccagaagta	ccaggagta	ccagaagta	ccaggagta
66	83	2.A.B.1056.NAgusta_SC.011498.1820	1056	2.Con.1056	H	Y	cat	tat	gtacataat	gtatataat	gtacataat	gtatataat	APOBEC1
66	83	5.C.B.MEMI4948.UAB.012803.3224	MEMI4948	5.Con.MEMI4948	H	Y	cat	tat	gtacataat	gtatataat	gtacataat	gtatataat	APOBEC1
66	83	5.C.B.MEMI4948.UAB.012803.3237	MEMI4948	5.Con.MEMI4948	H	Y	cat	tat	gtacataat	gtatataat	gtacataat	gtatataat	APOBEC1
66	83	5.C.B.MEMI4948.UAB.012803.3222	MEMI4948	5.Con.MEMI4948	H	Y	cat	tat	gtacataat	gtatataat	gtacataat	gtatataat	APOBEC1
66	83	5.C.B.MEMI4948.UAB.012803.3238	MEMI4948	5.Con.MEMI4948	H	Y	cat	tat	gtacataat	gtatataat	gtacataat	gtatataat	APOBEC1
66	83	5.C.B.MEMI4948.UAB.012803.4097	MEMI4948	5.Con.MEMI4948	H	Y	cat	tat	gtacataat	gtatataat	gtacataat	gtatataat	APOBEC1
66	83	5.C.B.MEMI4948.UAB.012803.3236	MEMI4948	5.Con.MEMI4948	H	Y	cat	tat	gtacataat	gtatataat	gtacataat	gtatataat	APOBEC1
66	83	5.C.B.MEMI4948.UAB.012803.3220	MEMI4948	5.Con.MEMI4948	H	Y	cat	tat	gtacataat	gtatataat	gtacataat	gtatataat	APOBEC1
66	83	5.C.B.MEMI4948.UAB.012803.3234	MEMI4948	5.Con.MEMI4948	H	Y	cat	tat	gtacataat	gtatataat	gtacataat	gtatataat	APOBEC1
66	83	5.C.B.MEMI4948.UAB.012803.4102	MEMI4948	5.Con.MEMI4948	H	Y	cat	tat	gtacataat	gtatataat	gtacataat	gtatataat	APOBEC1
66	83	5.C.B.MEMI4948.UAB.012803.3229	MEMI4948	5.Con.MEMI4948	H	Y	cat	tat	gtacataat	gtatataat	gtacataat	gtatataat	APOBEC1
66	83	5.A.B.Z02.NC-Duke.052798.1369	Z02	5.Con.Z02	H	Y	cat	tat	gtacataat	gtatataat	gtacataat	gtatataat	APOBEC1
66	83	5.A.B.Z02.NC-Duke.052798.1350	Z02	5.Con.Z02	H	Y	cat	tat	gtacataat	gtatataat	gtacataat	gtatataat	APOBEC1
66	83	1.-.B.ZP62995-05.010397.4.5220	ZP62995-05	1.Con.ZP62995-05	H	Y	cat	tat	gtacataat	gtatataat	gtacataat	gtatataat	APOBEC1
175	226	3.A.B.1012.LongBeach,CA.040797.3256	1012	3.Con.1012	L	F	ctt	ttt	gcacttttt	gcatttttt	gcacttttt	gcatttttt	APOBEC1 ?
175	226	2.-.B.9014_01.NAgusta_SC.111397.4771	9014_01	2.Con.9014_01	L	F	ctt	ttt	gcacttttt	gcatttttt	gcacttttt	gcatttttt	APOBEC1 ?
175	226	2.-.B.PRB959_02.Columbia_SC.111799.4350	PRB959_02	2.Con.PRB959_02	L	P	ctt	cct	gctcttttt	gctcctttt	gctcttttt	gctcctttt
175	226	2.A.B.WEAU.UAB.053090.5025	WEAU	2.Con.WEAU	L	P	ctt	cct	gcacttttt	gcacctttt	gcacttttt	gcacctttt
175	226	2.A.B.Z05.NC-Duke.092198.828	Z05	2.Con.Z05	L	P	ctt	cct	gcacttttt	gcacctttt	gcacttttt	gcacctttt
175	226	3.-.B.ZP6248-07.Dallas_TX.030997.3698	ZP6248-07	3.Con.ZP6248-07	L	F	ctt	ttt	gcacttttt	gcatttttt	gcacttttt	gcatttttt	APOBEC1 ?
175	226	3.-.B.ZP9022-09.Jacksonville_FL.083197.3724	ZP9022-09	3.Con.ZP9022-09	N	S	aat	agt	gcaaatttt	gcaagtttt	gcaaatttt	gcaagtttt
176	227	2.-.B.6240_08.Jacksonville_MS.112295.4633	6240_08	2.Con.6240_08	F	S	ttt	tct	cttttttat	ctttcttat	cttttttat	ctttcttat
176	227	2.A.B.1056.NAgusta_SC.011498.1822	1056	2.Con.1056	F	S	ttt	tct	cttttttat	ctttcttat	cttttttat	ctttcttat
176	227	3.A.B.1012.LongBeach,CA.040797.3282	1012	3.Con.1012	F	V	ttt	gtt	cttttttat	cttgtttat	cttttttat	cttgtttat
232	306	2.-.B.9015_07.NAgusta_SC.122797.4730	9015_07	2.Con.9015_07	K	E	aag	gag	aagaagttc	aaggagttc	aagaagttc	aaggagttc
232	306	3.-.B.9032_08.Mobile_AL.073098.4689	9032_08	3.Con.9032_08	T	A	aca	gca	aagacattc	aaggcattc	aagacattc	aaggcattc
232	306	2.A.B.SC22.Trinidad.031694.2474	SC22	2.Con.SC22	K	R	aag	agg	aaaaagttc	aaaaggttc	aaaaagttc	aaaaggttc
232	306	5.-.B.ZP9019-03.NAugusta_SC.122897.5240	ZP9019-03	5.Con.ZP9019-03	T	M	acg	atg	aagacgttc	aagatgttc	aagacgttc	aagatgttc	APOBEC1
242	316	2.-.B.ZP9030-15.SanDiego_CA.100298.3863	ZP9030-15	2.Con.ZP9030-15	V	L	gtc	ctc	aatgtcagc	aatctcagc	aatgtcagc	aatctcagc
242	316	2.A.B.WITO4160.UAB.080400.2066	WITO4160	2.Con.WITO4160	V	I	gtc	atc	aatgtcagt	aatatcagt	aatgtcagt	aatatcagt
242	316	5.C.B.MEMI4948.UAB.012803.3229	MEMI4948	5.Con.MEMI4948	V	I	gtc	atc	aatgtcagc	aatatcagc	aatgtcagc	aatatcagc
274	349	3.A.B.Z34.NC-Duke.121702.943	Z34	3.Con.Z34	S	P	tct	cct	aaatctagc	aaacctagc	aaatctagc	aaacctagc
274	349	2.A.B.SC45.Trinidad.011895.2624	SC45	2.Con.SC45	S	F	tct	ttt	agatctgaa	agatttgaa	agatctgaa	agatttgaa
274	349	2.-.B.9015_07.NAgusta_SC.122797.4754	9015_07	2.Con.9015_07	S	T	tct	act	agatctgaa	agaactgaa	agatctgaa	agaactgaa
321	396	5.A.B.REJO4541.UAB.092801.1967	REJO4541	5.Con.REJO4541	E	K	gaa	aaa	ggagaaata	ggaaaaata	ggagaaata	ggaaaaata	APOBEC3G
321	396	4.A.B.SC20.Trinidad.021794.2425	SC20	4.Con.SC20	E	K	gaa	aaa	ggagaaata	ggaaaaata	ggagaaata	ggaaaaata	APOBEC3G
321	396	2.-.B.ZP63358-04.Charolette_NC.031097.4035	ZP63358-04	2.Con.ZP63358-04	D	N	gac	aac	ggagacata	ggaaacata	ggagacata	ggaaacata
321	396	5.A.B.Z02.NC-Duke.052798.1366	Z02	5.Con.Z02	E	G	gaa	gga	ggagaaata	ggaggaata	ggagaaata	ggaggaata
337	412	5.C.B.MEMI4948.UAB.012803.4095	MEMI4948	5.Con.MEMI4948	D	N	gat	aat	gcagattgg	gcaaattgg	gcagattgg	gcaaattgg	APOBEC3G
337	412	3.A.B.1012.LongBeach,CA.040797.3284	1012	3.Con.1012	K	R	aaa	aga	tcaaaatgg	tcaagatgg	tcaaaatgg	tcaagatgg
337	412	3.-.B.PRB931_06.Milwukee_WI.091195.5178	PRB931_06	3.Con.PRB931_06	K	E	aaa	gaa	ggaaaatgg	ggagaatgg	ggaaaatgg	ggagaatgg
337	412	2.A.B.Z31.NC-Duke.120901.990	Z31	2.Con.Z31	D	A	gat	gct	aaagattgg	aaagcttgg	aaagattgg	aaagcttgg
337	412	2.A.B.Z31.NC-Duke.120901.991	Z31	2.Con.Z31	D	A	gat	gct	aaagattgg	aaagcttgg	aaagattgg	aaagcttgg
337	412	2.A.B.Z31.NC-Duke.120901.917	Z31	2.Con.Z31	D	A	gat	gct	aaagattgg	aaagcttgg	aaagattgg	aaagcttgg
337	412	2.A.B.Z31.NC-Duke.120901.924	Z31	2.Con.Z31	D	A	gat	gct	aaagattgg	aaggcttgg	aaagattgg	aaggcttgg
337	412	2.A.B.Z31.NC-Duke.120901.923	Z31	2.Con.Z31	D	A	gat	gct	aaagattgg	aaagcttgg	aaagattgg	aaagcttgg
337	412	2.A.B.Z31.NC-Duke.120901.922	Z31	2.Con.Z31	D	A	gat	gct	aaagattgg	aaagcttgg	aaagattgg	aaagcttgg
337	412	2.A.B.Z31.NC-Duke.120901.920	Z31	2.Con.Z31	D	A	gat	gct	aaagattgg	aaagcttgg	aaagattgg	aaagcttgg
337	412	2.A.B.Z31.NC-Duke.120901.919	Z31	2.Con.Z31	D	A	gat	gct	aaagattgg	aaagcttgg	aaagattgg	aaagcttgg
337	412	2.-.B.ZP9025-11.Portland_OR.081698.3802	ZP9025-11	2.Con.ZP9025-11	E	K	gaa	aaa	gaagaatgg	gaaaaatgg	gaagaatgg	gaaaaatgg	APOBEC3G
344	419	3.-.B.700010058.NC.083106.3387	700010058	3.Con.700010058	K	M	aag	atg	aagaagata	aagatgata	aagaagata	aagatgata
344	419	3.-.B.700010058.NC.083106.4405	700010058	3.Con.700010058	K	M	aag	atg	aagaagata	aagatgata	aagaagata	aagatgata
344	419	5.E.B.Z13.NC-Duke.051799.836	Z13	5.Con.Z13	Q	L	cag	ctg	agtcaggta	agtctggta	agtcaggta	agtctggta
344	419	3.-.B.ZP6248-07.Dallas_TX.030997.3707	ZP6248-07	3.Con.ZP6248-07	R	G	aga	gga	aaaagagta	aaaggagta	aaaagagta	aaaggagta
347	422	4.A.B.1058.NAgusta_SC.031898.1538	1058	4.Con.1058	R	K	aga	aaa	gttagaaaa	gttaaaaaa	gttagaaaa	gttaaaaaa	APOBEC3G
347	422	3.A.B.1059.LongBeach_CA.032698.1459	1059	3.Con.1059	R	K	aga	aaa	gctagaaga	gctaaaaga	gctagaaga	gctaaaaga	APOBEC3G
347	422	2.-.B.9079_09.LongBeach_CA.121199.4546	9079_09	2.Con.9079_09	K	R	aaa	aga	gcaaaaaaa	gcaagaaaa	gcaaaaaaa	gcaagaaaa
347	422	3.A.B.Z34.NC-Duke.121702.942	Z34	3.Con.Z34	G	E	gga	gaa	gttggaaaa	gttgaaaaa	gttggaaaa	gttgaaaaa	APOBEC3G
347	422	3.A.B.Z34.NC-Duke.121702.951	Z34	3.Con.Z34	G	E	gga	gaa	gttggaaaa	gttgaaaaa	gttggaaaa	gttgaaaaa	APOBEC3G
347	422	3.A.B.Z34.NC-Duke.121702.943	Z34	3.Con.Z34	G	E	gga	gaa	gttggaaaa	gttgaaaaa	gttggaaaa	gttgaaaaa	APOBEC3G
347	422	2.-.B.ZP9029-12.Fayetteville_NC.091098.5207	ZP9029-12	2.Con.ZP9029-12	G	R	gga	aga	gttggaata	gttagaata	gttggaata	gttagaata
354	431	5.-.B.700010077.NC.090806.4414	700010077	5.Con.700010077	K	R	aag	agg	tttaagaat	tttaggaat	tttaag---	tttagg---
354	431	5.-.B.700010077.NC.090806.4453	700010077	5.Con.700010077	K	R	aag	agg	tttaagaat	tttaggaat	tttaag---	tttagg---
354	431	5.-.B.700010077.NC.090806.4430	700010077	5.Con.700010077	K	R	aag	agg	tttaagaat	tttaggaat	tttaag---	tttagg---
354	431	5.-.B.700010077.NC.090806.4441	700010077	5.Con.700010077	K	T	aag	acg	tttaagaat	tttacgaat	tttaag---	tttacg---
354	431	5.-.B.700010077.NC.090806.4432	700010077	5.Con.700010077	K	R	aag	agg	tttaagaat	tttaggaat	tttaag---	tttagg---
354	431	5.-.B.700010077.NC.090806.4457	700010077	5.Con.700010077	K	R	aag	agg	tttaagaat	tttaggaat	tttaag---	tttagg---
354	431	5.-.B.700010077.NC.090806.4433	700010077	5.Con.700010077	K	R	aag	agg	tttaagaat	tttaggaat	tttaag---	tttagg---
354	431	5.-.B.700010077.NC.090806.4448	700010077	5.Con.700010077	K	R	aag	agg	tttaagaat	tttaggaat	tttaag---	tttagg---
354	431	5.-.B.700010077.NC.090806.4426	700010077	5.Con.700010077	K	R	aag	agg	tttaagaat	tttaggaat	tttaag---	tttagg---
354	431	5.-.B.700010077.NC.090806.4427	700010077	5.Con.700010077	K	R	aag	agg	tttaagaat	tttaggaat	tttaag---	tttagg---
354	431	5.-.B.700010077.NC.090806.4446	700010077	5.Con.700010077	K	R	aag	agg	tttaagaat	tttaggaat	tttaag---	tttagg---
354	431	5.-.B.700010077.NC.090806.4444	700010077	5.Con.700010077	K	R	aag	agg	tttaagaat	tttaggaat	tttaag---	tttagg---
354	431	5.-.B.700010077.NC.090806.4455	700010077	5.Con.700010077	K	R	aag	agg	tttaagaat	tttaggaat	tttaag---	tttagg---
354	431	5.-.B.700010077.NC.090806.3389	700010077	5.Con.700010077	K	R	aag	agg	tttaagaat	tttaggaat	tttaag---	tttagg---
354	431	2.-.B.9014_01.NAgusta_SC.111397.4782	9014_01	2.Con.9014_01	E	K	gag	aag	tttgagaat	tttaagaat	tttgag---	tttaag---	APOBEC3G
354	431	4.A.B.SC20.Trinidad.021794.2445	SC20	4.Con.SC20	G	E	ggg	gag	tttgggaat	tttgagaat	tttggg---	tttgag---	APOBEC3G
360	439	2.A.B.TRJO4551.UAB.101001.2080	TRJO4551	2.Con.TRJO4551	V	G	gtc	ggc	atagtcttt	ataggcttt	atagtcttt	ataggcttt
360	439	3.A.B.1012.LongBeach,CA.040797.3276	1012	3.Con.1012	V	I	gtc	atc	atagtcttt	ataatcttt	atagtcttt	ataatcttt
360	439	5.-.B.700010077.NC.090806.4426	700010077	5.Con.700010077	V	G	gtc	ggc	atagtcttt	ataggcttt	atagtcttt	ataggcttt
360	439	5.-.B.700010077.NC.090806.4444	700010077	5.Con.700010077	V	A	gtc	gcc	atagtcttt	atagccttt	atagtcttt	atagccttt
372	454	2.A.B.TT31P.Trinidad.100298.2802	TT31P	2.Con.TT31P	A	V	gca	gta	attgcaatg	attgtaatg	attgcaatg	attgtaatg
372	454	2.A.B.TT31P.Trinidad.100298.2799	TT31P	2.Con.TT31P	A	V	gca	gta	attgcaatg	attgtaatg	attgcaatg	attgtaatg
372	454	2.A.B.TT31P.Trinidad.100298.5049	TT31P	2.Con.TT31P	A	V	gca	gta	attgcaatg	attgtaatg	attgcaatg	attgtaatg
372	454	2.A.B.TT31P.Trinidad.100298.5051	TT31P	2.Con.TT31P	A	V	gca	gta	attgcaatg	attgtaatg	attgcaatg	attgtaatg
372	454	2.A.B.TT31P.Trinidad.100298.5048	TT31P	2.Con.TT31P	A	V	gca	gta	attgcaatg	attgtaatg	attgcaatg	attgtaatg
372	454	2.A.B.TT31P.Trinidad.100298.5052	TT31P	2.Con.TT31P	A	V	gca	gta	attgcaatg	attgtaatg	attgcaatg	attgtaatg
372	454	2.A.B.TT31P.Trinidad.100298.5047	TT31P	2.Con.TT31P	A	V	gca	gta	attgcaatg	attgtaatg	attgcaatg	attgtaatg
372	454	2.A.B.TT31P.Trinidad.100298.2792	TT31P	2.Con.TT31P	A	V	gca	gta	attgcaatg	attgtaatg	attgcaatg	attgtaatg
372	454	2.A.B.TT31P.Trinidad.100298.5055	TT31P	2.Con.TT31P	A	V	gca	gta	attgcaatg	attgtaatg	attgcaatg	attgtaatg
372	454	2.A.B.TT31P.Trinidad.100298.5050	TT31P	2.Con.TT31P	A	V	gca	gta	attgcaatg	attgtaatg	attgcaatg	attgtaatg
372	454	2.A.B.TT31P.Trinidad.100298.5045	TT31P	2.Con.TT31P	A	V	gca	gta	attgcaatg	attgtaatg	attgcaatg	attgtaatg
372	454	2.A.B.TT31P.Trinidad.100298.2793	TT31P	2.Con.TT31P	A	V	gca	gta	attgcaatg	attgtaatg	attgcaatg	attgtaatg
372	454	2.A.B.TT31P.Trinidad.100298.2785	TT31P	2.Con.TT31P	A	V	gca	gta	attgcaatg	attgtaatg	attgcaatg	attgtaatg
372	454	2.A.B.TT31P.Trinidad.100298.5053	TT31P	2.Con.TT31P	A	V	gca	gta	attgcaatg	attgtaatg	attgcaatg	attgtaatg
372	454	2.A.B.TT31P.Trinidad.100298.2796	TT31P	2.Con.TT31P	A	V	gca	gta	attgcaatg	attgtaatg	attgcaatg	attgtaatg
372	454	2.A.B.TT31P.Trinidad.100298.5046	TT31P	2.Con.TT31P	A	V	gca	gta	attgcaatg	attgtaatg	attgcaatg	attgtaatg
372	454	2.A.B.TT31P.Trinidad.100298.5054	TT31P	2.Con.TT31P	A	V	gca	gta	attgcaatg	attgtaatg	attgcaatg	attgtaatg
372	454	2.A.B.TT31P.Trinidad.100298.2798	TT31P	2.Con.TT31P	A	V	gca	gta	attgcaatg	attgtaatg	attgcaatg	attgtaatg
381	463	3.-.B.ZP6248-07.Dallas_TX.030997.3703	ZP6248-07	3.Con.ZP6248-07	E	K	gaa	aaa	ggggaattt	gggaaattt	ggggaattt	gggaaattt	APOBEC3G
381	463	3.A.B.1018.Sumter_SC.062097.1756	1018	3.Con.1018	E	K	gaa	aaa	ggggaattt	gggaaattt	ggggaattt	gggaaattt	APOBEC3G
381	463	3.A.B.1001.StLouis_MO.021297.4151	1001	3.Con.1001	E	K	gaa	aaa	ggggaattt	gggaaattt	ggggaattt	gggaaattt	APOBEC3G
381	463	3.A.B.1059.LongBeach_CA.032698.1466	1059	3.Con.1059	E	K	gaa	aaa	ggggaattt	gggaaattt	ggggaattt	gggaaattt	APOBEC3G
460	566	5.C.B.MEMI4948.UAB.012803.3225	MEMI4948	5.Con.MEMI4948	D	N	gat	aat	ggtgatgat	ggtaatggt	ggtgatgat	ggtaatggt	APOBEC3G
460	566	5.C.B.MEMI4948.UAB.012803.3237	MEMI4948	5.Con.MEMI4948	D	N	gat	aat	ggtgatgat	ggtaatgat	ggtgatgat	ggtaatgat	APOBEC3G
460	566	5.C.B.MEMI4948.UAB.012803.3238	MEMI4948	5.Con.MEMI4948	D	N	gat	aat	ggtgatgat	ggtaatgat	ggtgatgat	ggtaatgat	APOBEC3G
460	566	5.C.B.MEMI4948.UAB.012803.4100	MEMI4948	5.Con.MEMI4948	D	K	gat	aag	ggtgatgat	ggtaaggat	ggtgatgat	ggtaaggat	APOBEC3G
460	566	5.C.B.MEMI4948.UAB.012803.3234	MEMI4948	5.Con.MEMI4948	D	T	gat	act	ggtgatgat	ggtactgat	ggtgatgat	ggtactgat
460	566	5.C.B.MEMI4948.UAB.012803.3221	MEMI4948	5.Con.MEMI4948	D	K	gat	aag	ggtgatgat	ggtaaggat	ggtgatgat	ggtaaggat	APOBEC3G
460	566	5.C.B.MEMI4948.UAB.012803.3239	MEMI4948	5.Con.MEMI4948	D	N	gat	aat	ggtgatgat	ggtaatgat	ggtgatgat	ggtaatgat	APOBEC3G
460	566	4.A.B.SC31.Trinidad.091594.2561	SC31	4.Con.SC31	N	K	aat	aag	ggtaataat	ggtaagaat	ggtaat---	ggtaag---
482	601	3.A.B.1001.StLouis_MO.021297.2208	1001	3.Con.1001	E	K	gaa	aaa	agtgaatta	agtaaatta	agtgaatta	agtaaatta	APOBEC3G
482	601	3.A.B.1018.Sumter_SC.062097.1749	1018	3.Con.1018	E	K	gaa	aaa	agtgaatta	agtaaatta	agtgaatta	agtaaatta	APOBEC3G
482	601	4.A.B.1058.NAgusta_SC.031898.1538	1058	4.Con.1058	E	K	gaa	aaa	agtgaatta	agtaaatta	agtgaatta	agtaaatta	APOBEC3G
482	601	4.A.B.1058.NAgusta_SC.031898.1569	1058	4.Con.1058	E	K	gaa	aaa	agtgaatta	agtaaatta	agtgaatta	agtaaatta	APOBEC3G
482	601	5.-.B.700010077.NC.090806.4451	700010077	5.Con.700010077	E	K	gaa	aaa	agtgaatta	agtaaatta	agtgaatta	agtaaatta	APOBEC3G
482	601	2.-.B.ZP12007-04.102299.21.3928	ZP12007-04	2.Con.ZP12007-04	E	K	gaa	aaa	agtgaatta	agtaaatta	agtgaatta	agtaaatta	APOBEC3G
509	634	3.-.B.700010058.NC.083106.4381	700010058	3.Con.700010058	E	K	gaa	aaa	agagaaaaa	gagaaaaaa	---gaaaaa	g--aaaaaa	Alignment Artifact
509	634	3.A.B.1059.LongBeach_CA.032698.1477	1059	3.Con.1059	E	K	gaa	aaa	agagaaaaa	agaaaaaaa	---gaaaaa	---aaaaaa	Alignment Artifact
509	634	2.-.B.62130_04.Youngstown_OH.090396.4766	62130_04	2.Con.62130_04	E	K	gaa	aaa	agagaaaaa	gagaaaaaa	---gaaaaa	g--aaaaaa	Alignment Artifact
509	634	3.-.B.9032_08.Mobile_AL.073098.4715	9032_08	3.Con.9032_08	E	K	gaa	aaa	agagaaaaa	gagaaaaaa	---gaaaaa	g--aaaaaa	Alignment Artifact
509	634	2.A.B.SC05.Trinidad.062893.2340	SC05	2.Con.SC05	E	K	gaa	aaa	agagaaaaa	gaaaaaaaa	---gaaaaa	gaaaaaaaa	Alignment Artifact
509	634	2.A.B.TT29P.Trinidad.032098.2781	TT29P	2.Con.TT29P	E	K	gaa	aaa	agagaaaaa	gagaaaaaa	---gaaaaa	g--aaaaaa	Alignment Artifact
509	634	2.-.B.ZP12007-04.102299.21.5256	ZP12007-04	2.Con.ZP12007-04	E	K	gaa	aaa	agagaaaaa	agaaaaaaa	---gaaaaa	---aaaaaa	Alignment Artifact
513	638	1.-.B.ZP62995-05.010397.4.5218	ZP62995-05	1.Con.ZP62995-05	V	G	gtg	ggg	gcagtggga	gcaggggga	gcagtg---	gcaggg---
513	638	2.A.B.WEAU.UAB.053090.2198	WEAU	2.Con.WEAU	V	S	gtg	agt	gcagtggga	agcagtgga	gcagtg---	agcagt---	Alignment Artifact
518	646	3.A.B.1012.LongBeach,CA.040797.3285	1012	3.Con.1012	M	V	atg	gtg	gctatgttc	gctgtgttc	gctatg---	gctgtg---
518	646	2.-.B.9010_09.NAgusta_SC.112597.5125	9010_09	2.Con.9010_09	M	V	atg	gtg	gctatgttc	gctgtgttc	gctatg---	gctgtg---
518	646	2.-.B.9020_20.LongBeach_CA.061698.4612	9020_20	2.Con.9020_20	M	I	atg	ata	gctatgttc	gctatattc	gctatg---	gctata---
518	646	2.-.B.9077_12.Fayetteville_NC.120499.4651	9077_12	2.Con.9077_12	M	V	atg	gtg	gttatgttc	gttgtgttc	gttatg---	gttgtg---
518	646	3.-.B.PRB931_06.Milwukee_WI.091195.5171	PRB931_06	3.Con.PRB931_06	M	V	atg	gtg	gctatgttc	gctgtgttc	gctatg---	gctgtg---
518	646	3.-.B.PRB958_06.Jacksonville_FL.021000.4310	PRB958_06	3.Con.PRB958_06	M	V	atg	gtg	gctatgttc	gctgtgttc	gctatg---	gctgtg---
518	646	2.A.B.SC22.Trinidad.031694.2487	SC22	2.Con.SC22	M	V	atg	gtg	gctatgttc	gctgtgttc	gctatg---	gctgtg---
518	646	5.A.B.TT28P.Trinidad.012098.2737	TT28P	5.Con.TT28P	M	V	atg	gtg	gctatgttc	gctgtgttc	gctatg---	gctgtg---
518	646	5.E.B.Z27.NC-Duke.062001.887	Z27	5.Con.Z27	M	I	atg	ata	gctatgttc	gctatattc	gctatg---	gctata---
587	719	5.E.B.Z27.NC-Duke.062001.909	Z27	5.Con.Z27	L	I	cta	ata	tacctaaag	tacataaag	tacctaaag	tacataaag
587	719	5.E.B.Z13.NC-Duke.051799.854	Z13	5.Con.Z13	L	I	cta	ata	tacctaaag	tacataaag	tacctaaag	tacataaag
588	720	3.-.B.700010058.NC.083106.4371	700010058	3.Con.700010058	R	K	agg	aag	ctaagggac	ctaaaggac	ctaagggac	ctaaaggac	APOBEC3G
588	720	3.A.B.Z20.NC-Duke.110100.1374	Z20	3.Con.Z20	K	R	aag	agg	ctaaaggat	ctaagggat	ctaaaggat	ctaagggat
588	720	4.A.B.SC31.Trinidad.091594.2540	SC31	4.Con.SC31	R	K	agg	aag	ctaagggat	ctaaaggat	ctaagggat	ctaaaggat	APOBEC3G
612	744	5.C.B.MEMI4948.UAB.012803.3231	MEMI4948	5.Con.MEMI4948	T	I	acc	atc	aataccagt	aatatcagt	aataccagt	aatatcagt	APOBEC1
612	744	5.E.B.Z13.NC-Duke.051799.850	Z13	5.Con.Z13	I	S	atc	agc	aatatcagt	aatagcagt	aatatcagt	aatagcagt
612	744	5.E.B.Z13.NC-Duke.051799.862	Z13	5.Con.Z13	I	T	atc	acc	aatatcagt	aataccagt	aatatcagt	aataccagt
612	744	5.E.B.Z13.NC-Duke.051799.839	Z13	5.Con.Z13	I	T	atc	acc	aatatcagt	aataccagt	aatatcagt	aataccagt
612	744	5.E.B.Z13.NC-Duke.051799.858	Z13	5.Con.Z13	I	T	atc	acc	aatatcagt	aataccagt	aatatcagt	aataccagt
612	744	5.E.B.Z13.NC-Duke.051799.853	Z13	5.Con.Z13	I	T	atc	acc	aatatcagt	aataccagt	aatatcagt	aataccagt
612	744	5.E.B.Z13.NC-Duke.051799.854	Z13	5.Con.Z13	I	S	atc	agc	aatatcagt	aatagcagt	aatatcagt	aatagcagt
612	744	5.E.B.Z13.NC-Duke.051799.847	Z13	5.Con.Z13	I	S	atc	agc	aatatcagt	aatagcagt	aatatcagt	aatagcagt
612	744	5.E.B.Z13.NC-Duke.051799.851	Z13	5.Con.Z13	I	S	atc	agc	aatatcagt	aatagcagt	aatatcagt	aatagcagt
612	744	5.E.B.Z13.NC-Duke.051799.842	Z13	5.Con.Z13	I	T	atc	acc	aatatcagt	aataccagt	aatatcagt	aataccagt
612	744	5.E.B.Z13.NC-Duke.051799.863	Z13	5.Con.Z13	I	T	atc	acc	aatatcagt	aataccagt	aatatcagt	aataccagt
612	744	5.E.B.Z13.NC-Duke.051799.856	Z13	5.Con.Z13	I	T	atc	acc	aatatcagt	aataccagt	aatatcagt	aataccagt
612	744	5.E.B.Z13.NC-Duke.051799.845	Z13	5.Con.Z13	I	S	atc	agc	aatatcagt	aatagcagt	aatatcagt	aatagcagt
612	744	5.E.B.Z13.NC-Duke.051799.840	Z13	5.Con.Z13	I	N	atc	aac	aatatcagt	aataacagt	aatatcagt	aataacagt
632	768	3.A.B.1001.StLouis_MO.021297.4146	1001	3.Con.1001	E	K	gaa	aaa	tgggaaaaa	tggaaaaaa	tgggaaaaa	tggaaaaaa	APOBEC3G
632	768	5.A.B.RHPA4259.UAB.120500.1997	RHPA4259	5.Con.RHPA4259	E	K	gaa	aaa	tgggaaaga	tggaaaaga	tgggaaaga	tggaaaaga	APOBEC3G
632	768	3.A.B.1018.Sumter_SC.062097.1772	1018	3.Con.1018	E	K	gaa	aaa	tgggaaaga	tggaaaaga	tgggaaaga	tggaaaaga	APOBEC3G
632	768	3.A.B.1053.NAgusta_SC.120397.1682	1053	3.Con.1053	E	K	gaa	aaa	tgggaaagg	tggaaaaga	tgggaaagg	tggaaaaga	APOBEC3G
648	786	3.-.B.ZP6248-07.Dallas_TX.030997.3703	ZP6248-07	3.Con.ZP6248-07	E	K	gaa	aaa	gaggaatcg	gagaaatcg	gaggaatcg	gagaaatcg	APOBEC3G
648	786	3.A.B.1001.StLouis_MO.021297.2242	1001	3.Con.1001	E	K	gaa	aaa	gaagaatca	gaaaaatca	gaagaatca	gaaaaatca	APOBEC3G
648	786	4.A.B.1058.NAgusta_SC.031898.1563	1058	4.Con.1058	E	K	gaa	aaa	ggagaatcg	ggaaaatcg	ggagaatcg	ggaaaatcg	APOBEC3G
648	786	4.A.B.SC31.Trinidad.091594.2547	SC31	4.Con.SC31	D	N	gat	aat	gaagatgcg	gaaaatgcg	gaagatgcg	gaaaatgcg	APOBEC3G
651	789	2.-.B.PRB956_04.Richmond_VA.081997.4245	PRB956_04	2.Con.PRB956_04	N	S	aac	agc	caaaaccaa	caaagccaa	caaaaccaa	caaagccaa
651	789	3.-.B.PRB931_06.Milwukee_WI.091195.5169	PRB931_06	3.Con.PRB931_06	N	S	aac	agc	caaaaccaa	caaagccaa	caaaaccaa	caaagccaa
651	789	3.-.B.PRB931_06.Milwukee_WI.091195.5177	PRB931_06	3.Con.PRB931_06	N	S	aac	agc	caaaaccaa	caaagccaa	caaaaccaa	caaagccaa
651	789	5.-.B.700010077.NC.090806.4452	700010077	5.Con.700010077	S	G	agc	ggc	caaagccag	caaggccag	caaagccag	caaggccag
696	834	2.A.B.SC22.Trinidad.031694.2460	SC22	2.Con.SC22	R	K	aga	aaa	ttaagaata	ttaaaaata	ttaagaata	ttaaaaata	APOBEC3G
696	834	5.-.B.700010077.NC.090806.4420	700010077	5.Con.700010077	R	K	aga	aaa	ttaagaata	ttaaaaata	ttaagaata	ttaaaaata	APOBEC3G
696	834	5.A.B.THRO4156.UAB.080100.2027	THRO4156	5.Con.THRO4156	R	S	aga	agt	ttaagaata	ttaagtata	ttaagaata	ttaagtata
696	834	5.E.B.Z13.NC-Duke.051799.845	Z13	5.Con.Z13	R	K	aga	aag	ttaagaata	ttaaagata	ttaagaata	ttaaagata
700	838	2.A.B.TT31P.Trinidad.100298.2785	TT31P	2.Con.TT31P	A	V	gct	gtt	tttgctgtg	tttgttgtg	tttgctgtg	tttgttgtg
700	838	2.A.B.TT31P.Trinidad.100298.2792	TT31P	2.Con.TT31P	A	V	gct	gtt	tttgctgtg	tttgttgtg	tttgctgtg	tttgttgtg
700	838	2.A.B.TT31P.Trinidad.100298.2793	TT31P	2.Con.TT31P	A	V	gct	gtt	tttgctgtg	tttgttgtg	tttgctgtg	tttgttgtg
700	838	2.A.B.TT31P.Trinidad.100298.2796	TT31P	2.Con.TT31P	A	V	gct	gtt	tttgctgtg	tttgttgtg	tttgctgtg	tttgttgtg
700	838	2.A.B.TT31P.Trinidad.100298.2799	TT31P	2.Con.TT31P	A	V	gct	gtt	tttgctgtg	tttgttgtg	tttgctgtg	tttgttgtg
700	838	2.A.B.TT31P.Trinidad.100298.2801	TT31P	2.Con.TT31P	A	V	gct	gtt	tttgctgtg	tttgttgtg	tttgctgtg	tttgttgtg
700	838	2.A.B.TT31P.Trinidad.100298.2802	TT31P	2.Con.TT31P	A	V	gct	gtt	tttgctgtg	tttgttgtg	tttgctgtg	tttgttgtg
700	838	2.A.B.TT31P.Trinidad.100298.5045	TT31P	2.Con.TT31P	A	V	gct	gtt	tttgctgtg	tttgttgtg	tttgctgtg	tttgttgtg
700	838	2.A.B.TT31P.Trinidad.100298.5046	TT31P	2.Con.TT31P	A	V	gct	gtt	tttgctgtg	tttgttgtg	tttgctgtg	tttgttgtg
700	838	2.A.B.TT31P.Trinidad.100298.5047	TT31P	2.Con.TT31P	A	V	gct	gtt	tttgctgtg	tttgttgtg	tttgctgtg	tttgttgtg
700	838	2.A.B.TT31P.Trinidad.100298.5048	TT31P	2.Con.TT31P	A	V	gct	gtt	tttgctgtg	tttgttgtg	tttgctgtg	tttgttgtg
700	838	2.A.B.TT31P.Trinidad.100298.5049	TT31P	2.Con.TT31P	A	V	gct	gtt	tttgctgtg	tttgttgtg	tttgctgtg	tttgttgtg
700	838	2.A.B.TT31P.Trinidad.100298.5050	TT31P	2.Con.TT31P	A	V	gct	gtt	tttgctgtg	tttgttgtg	tttgctgtg	tttgttgtg
700	838	2.A.B.TT31P.Trinidad.100298.5052	TT31P	2.Con.TT31P	A	V	gct	gtt	tttgctgtg	tttgttgtg	tttgctgtg	tttgttgtg
700	838	2.A.B.TT31P.Trinidad.100298.5053	TT31P	2.Con.TT31P	A	V	gct	gtt	tttgctgtg	tttgttgtg	tttgctgtg	tttgttgtg
700	838	2.A.B.TT31P.Trinidad.100298.5054	TT31P	2.Con.TT31P	A	V	gct	gtt	tttgctgtg	tttgttgtg	tttgctgtg	tttgttgtg
700	838	2.A.B.TT31P.Trinidad.100298.5055	TT31P	2.Con.TT31P	A	V	gct	gtt	tttgctgtg	tttgttgtg	tttgctgtg	tttgttgtg
700	838	2.A.B.TT31P.Trinidad.100298.5057	TT31P	2.Con.TT31P	A	V	gct	gtt	tttgctgtg	tttgttgtg	tttgctgtg	tttgttgtg
700	838	2.A.B.TT31P.Trinidad.100298.5074	TT31P	2.Con.TT31P	A	V	gct	gtt	tttgctgtg	tttgttgtg	tttgctgtg	tttgttgtg
700	838	2.A.B.TT31P.Trinidad.100298.5081	TT31P	2.Con.TT31P	A	V	gct	gtt	tttgctgtg	tttgttgtg	tttgctgtg	tttgttgtg
700	838	3.-.B.PRB931_06.Milwukee_WI.091195.5173	PRB931_06	3.Con.PRB931_06	T	S	act	tct	tttactgta	ttttctgta	tttactgta	ttttctgta
700	838	5.E.B.Z13.NC-Duke.051799.844	Z13	5.Con.Z13	A	T	gct	act	tttgctata	tttactata	tttgctata	tttactata
702	840	2.-.B.PRB959_02.Columbia_SC.111799.4350	PRB959_02	2.Con.PRB959_02	L	P	ctt	cct	gtgctttct	gtgccttct	gtgctttct	gtgccttct
702	840	4.A.B.1058.NAgusta_SC.031898.1568	1058	4.Con.1058	L	F	ctt	ttt	gtactttct	gtattttct	gtactttct	gtattttct
702	840	5.A.B.REJO4541.UAB.092801.1968	REJO4541	5.Con.REJO4541	L	F	ctt	ttt	gtactttct	gtattttct	gtactttct	gtattttct
703	841	2.A.B.1056.NAgusta_SC.011498.1841	1056	2.Con.1056	S	F	tct	ttt	ctttctata	ctttttata	ctttctata	ctttttata
703	841	2.-.B.ZP63358-04.Charolette_NC.031097.4025	ZP63358-04	2.Con.ZP63358-04	S	P	tct	cct	ctttctata	cttcctata	ctttctata	cttcctata
703	841	5.-.B.700010040.NC.072706.4516	700010040	5.Con.700010040	S	A	tct	gct	ctttctata	cttgctata	ctttctata	cttgctata
817	965	2.-.B.9015_07.NAgusta_SC.122797.4750	9015_07	2.Con.9015_07	T	I	aca	ata	aatacaaca	aatataaca	aatacaaca	aatataaca	APOBEC1
817	965	5.E.B.Z13.NC-Duke.051799.848	Z13	5.Con.Z13	A	T	gcc	acc	aacgccaca	aacaccaca	aacgccaca	aacaccaca
831	979	2.A.B.TT31P.Trinidad.100298.5091	TT31P	2.Con.TT31P	E	K	gaa	aaa	gtagaagta	gtaaaagta	gtagaagta	gtaaaagta	APOBEC3G
831	979	5.C.B.MEMI4948.UAB.012803.3221	MEMI4948	5.Con.MEMI4948	E	K	gaa	aaa	atagaagta	ataaaagta	atagaagta	ataaaagta	APOBEC3G
831	979	5.C.B.MEMI4948.UAB.012803.3235	MEMI4948	5.Con.MEMI4948	E	K	gaa	aaa	atagaagta	ataaaagta	atagaagta	ataaaagta	APOBEC3G
831	979	5.C.B.MEMI4948.UAB.012803.3238	MEMI4948	5.Con.MEMI4948	E	K	gaa	aaa	atagaagta	ataaaagta	atagaagta	ataaaagta	APOBEC3G
831	979	5.C.B.MEMI4948.UAB.012803.4100	MEMI4948	5.Con.MEMI4948	E	K	gaa	aaa	atagaagta	ataaaagta	atagaagta	ataaaagta	APOBEC3G
833	981	5.C.B.MEMI4948.UAB.012803.3224	MEMI4948	5.Con.MEMI4948	A	V	gca	gta	gtagcacaa	gtagtacaa	gtagcacaa	gtagtacaa
833	981	5.C.B.MEMI4948.UAB.012803.3225	MEMI4948	5.Con.MEMI4948	A	V	gca	gta	gtagcacaa	gtagtacaa	gtagcacaa	gtagtacaa
833	981	5.C.B.MEMI4948.UAB.012803.3238	MEMI4948	5.Con.MEMI4948	A	V	gca	gta	gtagcacaa	gtagtacaa	gtagcacaa	gtagtacaa
833	981	5.C.B.MEMI4948.UAB.012803.3235	MEMI4948	5.Con.MEMI4948	A	V	gca	gta	gtagcacaa	gtagtacaa	gtagcacaa	gtagtacaa
833	981	5.C.B.MEMI4948.UAB.012803.4100	MEMI4948	5.Con.MEMI4948	A	V	gca	gta	gtagcacaa	gtagtacaa	gtagcacaa	gtagtacaa
833	981	5.C.B.MEMI4948.UAB.012803.3236	MEMI4948	5.Con.MEMI4948	A	V	gca	gta	gtagcacaa	gtagtacaa	gtagcacaa	gtagtacaa
833	981	5.C.B.MEMI4948.UAB.012803.3234	MEMI4948	5.Con.MEMI4948	A	V	gca	gta	gtagcacaa	gtagtacaa	gtagcacaa	gtagtacaa
833	981	5.C.B.MEMI4948.UAB.012803.4102	MEMI4948	5.Con.MEMI4948	A	V	gca	gta	gtagcacaa	gtagtacaa	gtagcacaa	gtagtacaa
833	981	5.C.B.MEMI4948.UAB.012803.3241	MEMI4948	5.Con.MEMI4948	A	V	gca	gta	gtagcacaa	gtagtacaa	gtagcacaa	gtagtacaa
833	981	5.C.B.MEMI4948.UAB.012803.3221	MEMI4948	5.Con.MEMI4948	A	V	gca	gta	gtagcacaa	gtagtacaa	gtagcacaa	gtagtacaa
833	981	5.C.B.MEMI4948.UAB.012803.3231	MEMI4948	5.Con.MEMI4948	A	G	gca	gga	gtagcacaa	gtaggacaa	gtagcacaa	gtaggacaa
833	981	5.A.B.TT34P.Trinidad.011398.2830	TT34P	5.Con.TT34P	A	V	gca	gta	gcggcacaa	gcggtacaa	gcggcacaa	gcggtacaa
841	989	3.A.B.1018.Sumter_SC.062097.1767	1018	3.Con.1018	L	P	ctc	ccc	attctccac	attccccac	attctccac	attccccac
841	989	5.C.B.MEMI4948.UAB.012803.4097	MEMI4948	5.Con.MEMI4948	L	H	ctc	cac	attctcaac	attcacaac	attctcaac	attcacaac
841	989	2.-.B.ZP61792-03.Phoenix_TX.072996.3954	ZP61792-03	2.Con.ZP61792-03	I	T	atc	acc	attatccac	attacccac	attatccac	attacccac
841	989	2.-.B.ZP9025-11.Portland_OR.081698.3793	ZP9025-11	2.Con.ZP9025-11	L	F	ctc	ttc	attctccac	attttccac	attctccac	attttccac
